# Supplementary material for: Regression-Based Normative Data for Independent and Cognitively Active Spanish Older Adults: Verbal Fluency Tests and Boston Naming Test
Source: Int J Environ Res Public Health. 2022 Sep 11;19(18):11445. doi: 10.3390/ijerph191811445 (PMC9517509; doi:10.3390/ijerph191811445)
Supplement: Supplementary file 1 [file ijerph-19-11445-s001.zip]

Archive with 1 entries (1 files):
- ijerph-1878128-supplementary.pdf
